# Supplementary material for: Extracellular Vesicles of Patients on Peritoneal Dialysis Inhibit the TGF-β- and PDGF-B-Mediated Fibrotic Processes
Source: Cells. 2024 Mar 29;13(7):605. doi: 10.3390/cells13070605 (PMC11011990; doi:10.3390/cells13070605)
Supplement: Supplementary file 1 [file cells-13-00605-s001.zip]

Archive with 6 entries (6 files):
- Figure S1.tiff
- Supl 2.tif
- Supl 3.tif
- Supl 4.tif
- Supl 5.tif
- Supl 6.tif
